# Supplementary material for: How do macro-level structural determinants affect inequalities in mental health? – a systematic review of the literature
Source: Int J Equity Health. 2018 Dec 6;17:180. doi: 10.1186/s12939-018-0879-9 (PMC6284306; doi:10.1186/s12939-018-0879-9)
Supplement: Supplementary file 4 — Quality Assessment Scores. (XLSX 19 kb) [file 12939_2018_879_MOESM4_ESM.xlsx]

## Sheet: Level 3 - Qual Appraisal Scores
Level 3 - Quality Appraisal
Name of Reviewer
Supplementary File 4. Quality assessment scores
	Andersen et.al.		Artazcoz et.al.		Barr et al.		Barr et al.		Blomqvist et al.		Chandola et al		De Moortel et al.		De Moortel et al.		Huang et al.		Niedzwiedz et al.		Rathmann et al.		Sekine		Sekine		Walthery et al.		Van de Velde et al.		Van der Wel		Yur-yev er al.		Hewitt et al.		Mohan et al.		Stafford et al.		Nordenmark et al.
Question	R1	R3	R1	R4	R1	R2	R1	R2	R1	R3	R4	R1	R2	R4	R3	R1	R2	R4	R2	R4	R1	R4	R1	R3	R3	R1	R2	R4	R1	R4	R2	R4	R2	R4	R2	R4	R1	R4	R2	R4	R2	R4
1	2	2	2	2	2	2	2	2	2	2	2	2	2	2	2	2	2	2	2	2	2	2	2	2	2	2	2	2	2	2	2	2	2	2	2	2	2	2	1	2	2	2
2	2	2	2	2	2	2	2	2	2	2	2	2	2	2	2	2	2	2	2	2	2	2	2	2	2	2	2	2	2	2	2	2	0	1	2	2	2	2	2	2	1	2
3	2	2	2	2	2	2	2	2	2	1	2	2	2	2	0	2	0	1	2	2	2	2	2	1	1	2	0	1	2	2	1	2	0	2	2	2	2	2	2	2	1	2
4	2	1	1	1	1	2	2	2	2	2	0	2	2	1	2	2	0	1	0	2	2	1	2	2	2	1	1	1	2	2	2	2	0	1	2	2	2	1	0	2	1	1
5	1	1			1	0	1	0	0	0		1	0		0		0		0					2	0		0	0			0		0		0		2		0	0	0	2
6	2	2	2	2	2	2	2	2	2	2	2	2	2	2	2	2	2	2	2	2	2	2	2	2	2	2	0	2	2	2	2	2	2	2	2	2	2	2	2	2	2	1
7	2	2	2	2	2	2	2	2	2	2	2	2	2	2	2	2	2	2	2	2	2	2	2	2	2	2	2	2	2	2	2	2	2	2	2	2	2	2	2	2	2	2
8	2	2	2	2	2	2	2	2	2	2	2	2	2	2	2	2	2	1	2	2	2	2	2	2	2	2	2	2	2	2	2	2	2	1	2	2	2	2	2	2	2	2
9	2	2	2	2	2	2	1	2	2	1	2	2	1	2	2	2	2	1	2	2	2	2	1	2	0	1	2	2	2	2	2	2	2	2	0	2	2	2	1	2	2	2
10	2	2	1	1	2	2	2	2	2	2	2	2	2	2	1	1	1	2	1	2	2	2	1	2	2	2	2	2	2	2	2	2	2	1	2	2	2	2	2	2	2	2
11	2	2	2	2	1	0	1	2	2	2	2	2	2	2	2	2	2	2	2	2	2	2	2	2	2	2	2	2	2	2	2	2	2	1	2	2	2	2	2	2	2	2
12	2	2	2	2	2	2	2	2	2	2	2	2	2	2	2	2	2	2	2	2	2	2	1	2	2	2	2	2	2	2	2	2	2	2	2	2	2	2	1	2	2	2
13	2	1	1	1	2	1	2	2	2	2	1	1	0	0	1	1	2	2	2	2	1	1	0	0	1	1	2	2	2	2	2	2	0	1	2	2	2	1	2	2	2	1
14	2	2	2	2	2	2	2	2	2	2	2	2	2	2	1	1	2	2	2	2	2	2	1	1	2	2	2	2	2	2	2	2	2	2	2	2	2	2	2	2	2	2
15	2	1	2	2	2	2	1	0	2	2	2	2	2	2	2	2	1	1	2	2	2	2	2	2	2	2	2	2	2	2	2	2	2	2	2	1	2	2	2	1	2	2
Total	29	26	25	25	27	25	26	26	28	26	25	28	25	25	23	25	22	23	25	28	27	26	22	26	24	25	23	26	28	28	27	28	20	22	26	27	30	26	23	27	25	27
Average Score	27.5		25		26		26		27		26.5		25		23		22.5		26.5		26.5		24		24.5		24.5		28		27.5		21		26.5		28		25		26
GRADE	High		High		High		High		High		High		High		Medium		Medium		High		High		High		High		High		High		High		Medium		High		High		High		High
LEGEND
Yes	2
Can't tell	1
No	0
Score guide
High Quality	24-30
Medium	18-23
Low	< 17
Reviewer 1 (R1)	SL
Reviewer 2 (R2)	AM
Reviewer 3 (R3)	MA
Reviewer 4 (R4)	SF

## Sheet: Sheet2
0	Low
1	Medium
2	High
